# Supplementary material for: Germline BRCA1/2 Mutations in a Large Clinic-Based Cohort of Patients with Metastatic Breast Cancer in France
Source: Cancers (Basel). 2026 Mar 6;18(5):851. doi: 10.3390/cancers18050851 (PMC12984906; doi:10.3390/cancers18050851)
Supplement: Supplementary file 1 [file cancers-18-00851-s001.zip]

Archive with 1 entries (1 files):
- cancers-4139484-supplementary.pdf
